# Supplementary material for: The Enzyme Portal: a case study in applying user-centred design methods in bioinformatics
Source: BMC Bioinformatics. 2013 Mar 20;14:103. doi: 10.1186/1471-2105-14-103 (PMC3623738; doi:10.1186/1471-2105-14-103)
Supplement: Additional file 7 — Balsamiq paper prototypes for usability testing of the Enzyme Portal. [file 1471-2105-14-103-S7.zip]

Archive with 22 entries (21 files):
- paper prototypes/
- paper prototypes/Basket View None.png
- paper prototypes/Basket View Only one.png
- paper prototypes/Basket View.png
- paper prototypes/Browse Disease.png
- paper prototypes/Browse EC Classification.png
- paper prototypes/Browse Enzyme by Type Page 2.png
- paper prototypes/Browse Enzyme by Type.png
- paper prototypes/cGMP Disease and Drugs.png
- paper prototypes/cGMP Protein Structure.png
- paper prototypes/cGMP Reaction and Pathway Page.png
- paper prototypes/cGMP Small Molecules Take 2.png
- paper prototypes/cGMP Summary Page.png
- paper prototypes/Chemical Search.png
- paper prototypes/Enzyme Comparison.png
- paper prototypes/Home Page.png
- paper prototypes/Literature.png
- paper prototypes/LiteratureSortBy.png
- paper prototypes/Protein Sequence Search.png
- paper prototypes/Search Results Chemical Structure.png
- paper prototypes/Search Results Enzyme Name.png
- paper prototypes/Under Construction Page.png
